# Supplementary material for: Biological and Cellular Functions of the Microdomain-Associated FWL/CNR Protein Family in Plants
Source: Plants (Basel). 2020 Mar 19;9(3):377. doi: 10.3390/plants9030377 (PMC7154862; doi:10.3390/plants9030377)
Supplement: Supplementary file 1 [file plants-09-00377-s001.zip]

Archive with 1 entries (1 files):
- plants-747118-supplementary.xlsx
