# Supplementary material for: Biological and Cellular Functions of the Microdomain-Associated FWL/CNR Protein Family in Plants
Source: Plants (Basel). 2020 Mar 19;9(3):377. doi: 10.3390/plants9030377 (PMC7154862; doi:10.3390/plants9030377)
Supplement: Supplementary file 1 [file plants-09-00377-s001.zip › plants-747118-supplementary.xlsx]

## Sheet: Sheet1
Supplemental Table 1. Annotation and amino acid sequences of 134 FWL/CNR proteins identified across 13 different plant species
Gene annotation (phytozome)	abbreviation	Amino acid sequence
AT1G58320	>AtFWL1	MSEQEGKNEKKVTEGQWTTGLYDCLSEDISTCCFTWVCPCVAFGRIAEILDKGETSRGLAGLMVVAMSSIGCGWYYASKYRAKLRHQYALPEAPCADGAIHCFCCPCALTQEHRELKHRGLDPSLGWNIENGGLNSNTPPFVASGMDR
AT1G52200	>AtFWL10	MGRVTTPSEEDSNNGLPVQQPGTPNQRTRVPVSQFAPPNYQQANVNLSVGRPWSTGLFDCQADQANAVLTTIVPCVTFGQIAEVMDEGEMTCPLGTFMYLLMMPALCSHWVMGSKYREKMRRKFNLVEAPYSDCASHVLCPCCSLCQEYRELKIRNLDPSLGWNGILAQGQGQYEREAPSFAPTNQYMSK
AT2G40935	>AtFWL11	MKEKKGHYVPPSYIPLTQSDADTEVETTTPNLEIAVSESTKDDPRQWSSGICACFDDMQSCCVGLFCPCYIFGKNAELLGSGTFAGPCLTHCISWALVNTICCFATNGALLGLPGCFVSCYACGYRKSLRAKYNLQEAPCGDFVTHFFCHLCAICQEYREIREQSSGSYPLDMKMAITNAPLAQTMESAN
AT1G68630	>AtFWL12	MYGNGPVFKAEGTSFRDQPYAEQLPQGLWTTGLCDCHEDAHICVQTAIMPCVSFAQNVEIVNRGTIPCMNAGLIHLALGFIGCSWLYAFPNRSRLREHFALPEEPCRDFLVHLFCTPCAICQESRELKNRGADPSIGWLSNVEKWSREKVTPPIVVPGMIR
AT5G35525	>AtFWL2	MASQHLQANPHAEGEWSTGFCDCFSDCQNCCITWLCPCITFGQVADIVDRGNTSCGTAGALYVLLAAITGCGCLYSCIYRGKIRAQYNIRGDGCTDCLKHFCCELCALTQEYRELKHRGFDMSLGWAGNVEKQQNQGGVAMGAPAFQGGMSR
AT1G14870	>AtFWL3	MEAQHLHAKPHAEGEWSTGFCDCFSDCKNCCITFWCPCITFGQVAEIVDRGSTSCGTAGALYALIAVVTGCACIYSCFYRGKMRAQYNIKGDDCTDCLKHFCCELCSLTQQYRELKHRGYDMSLGWAGNVERQQNQGGVAMGAPVFQGGMTR
AT3G18450	>AtFWL4	MGRPVGQTNQAQPSVQHTASPSNKVSHNGGIGKPANIPTGIPVNYQQTQNQWSSQLFDCMNDSENAVITLIAPCVTFGQIAEIVDEGATPCATAGLLYGALFFTGASFVYSYMFRARIRKKFGLPDAPAPDWITHLVCMPFALCQEYRELKHHGFDPILGWAGNVQQAQQQEMMTPPTGQRMMG
AT1G68610	>AtFWL5	MNLSSNDQPSQGRIKAKDWSTDLCECWMDINSCCLTCWCPCVAFGRIAEVVDRGSTSCGVSGAMYMIIFMLTGYGGSSLYSCFYRTKLRAQYNLKERPCCDCCVHFCCEPCALCQEYRQLQHNRDLDLVIGWHGNMERHARLAASTPSAPPLQAPMSRLV
AT3G18470	>AtFWL6	MEKQWTSGLFSCMEDSETACLTCFCPCVTFGRIADISDEGRTGCGRCGVFYGLICCVVGLPCLFSCTYRTKIRSKFGLPESPTSDCVTHFFCECCALCQEHRELKTRGLDPSIGWSGNMQRTMAPPMSQQMMG
AT1G14880	>AtFWL7	MEAQLHAKPHAQGEWSTGFCDCFSDCRNCCITLCCPCITFGQVAEIVDRGSKSCCAAGALYMLIDLITSCGRMYACFYSGKMRAQYNIKGDGCTDCLKHFCCNLCALTQQYRELKHRGFDMSLGWAGNAEKQQNQGGVAMGAPAFQGGMTR
AT1G49030	>AtFWL8	MGRPDQTPSPRMNNNFNPVFHAQSEQPVDEKRVLQAEQIYPNNGGVVNQPNQVPMRPGPPTYINQSATFNQPYGVSMAGPVHTQPSNWTSGLFDCMNDGENALITCCFPFVTFGQIAEVIDEGATSCGTAGMLYGLICCLFAIPCVYTCTFRTKLRSKYGLPDAPAPDWITHCFCEYCALCQEYRELKNRGLDPSIGWIGNVQKQRMGQQQEMMAPPMGQRMMG
AT3G18460	>AtFWL9	MGRPGSQPNEAQPPPVQVQPTVNRDNQVHSQNGAIGQANIQTGRPVNNQTQNLWSSDLFDCMNDSENAVITCLAPCVTLGQIAEIVDEGATPCATGGLLYGMIFFIGVPFVYSCMFRAKMRNKYGLPDAPAPDWITHLFCEHCALCQEYRELKHRGFDPNIGWAGNVQAQQPVMSPPTGQRMMG
Bradi1g03090	>BdFWL1	MKPSAEPVTGIPVGGAPAPAASAWSSGLFDCFDDCGLCCLTCWCPCITFGRVAEIVDRGATSCGASGALYALLAALTGCQWVYSCTYRAKMRAQYALPDAPCCDCCVHFCCEPCALCQQYKELKARGFDPDIGWHLNMERANGGNGAGAGVVPPGVQHMGGR
Bradi3g46930	>BdFWL2	MYPKPEEDAPATGIPMSASGGAGGPMGGSTYYQAPAGSTAAFAMQGAQAQAAWSTGLCDCFDDCGNCCVTCLCPCITFGQVAEIIDRGSSSCGSSGALYALIMLLTGCHCVYSCFYRAKMRAQYGLQERPCADCCIHWCCEPCALCQEYRELKKRGFDMNLGWHANMERQGRTPATMPPLMHPGMTR
Bradi5g12452	>BdFWL3	MASLGNGAYAGANPPVSSWASGLCGCFHDVSGCCLTLCCPCVTFGRIAEILDQGNSCDVLCERAAVHAAGLDDGAGLPLLLHLPLQAAGAVRAQGEALRRLLRPHVLRGLRPLPGVPRAQEPRLRHGHRVAREHGEDGEGRSDRRAPDAPGDDSLVCRRMHLPIHRMCMQMRSPICRP
Bradi1g43871	>BdFWL4	MGKWSVGLYDCFGDLGTCCLTCWCPCITFGRIAEIVDRGSACCNWLYSCTKRSSMQAQNNFQESRFMDCCIHFCCETCALCQEYKELENRGFNMSKGWEGNNKMVVGMAAPEKQGMDALLDHV
Bradi3g58080	>BdFWL5	MYPAAPADAYDRYSNGTPPPSAPAPAPYQHAMHQGRPAGGLTRWSTGLFHCMDDPGNCLITCLCPCITFGQVADIVDKGTCPCAGSGAAYAAICATTGMGCLYSCVYRTKMRAHYDLEEGDCPDFLVHWCCEYCALCQEYRELKNRGFDMGIGWDANMERQRRGVAGRQVMGAPATPVGMMR
Bradi1g30630	>BdFWL6	MASFNGTMMQAHMPPPVTPWSTGICDCLDDRQNCVYTCFCPCFTYGMVAEIVDRGATSGSASAVLYGFVASVTGCLMHWMYSCFNRNKMRAQYGLHGNPLLDGLAHCAMEPCALCQEYRELKNRGFVVEIGWQANMERRHQQYQQQQGVTVPPAMDNGMIR
Bradi1g43866	>BdFWL7	MVGEWSVGLFDCFGDFGTCCLTFWCPCVTFGRIAEIVDKGSTSCCMNGTLYVCLGTIGFHWLYSCTKRSAMRSQYNLQESPCMDCCVHLCCESCALCQEYKELETRGFNMAKGWEGSNKMVGCVQGMKAPGKQGMCF
Bradi2g09980	>BdFWL8	MDGKGSYVPPQYVPLYGVDTEEDHVPAAEENTSARHKLSRDPTQWSSGICACFDDPQSCCIGAACPCFLFGKNAQFLGSGTLAGSCTTHCMLWGLLTSFCCLCTGGLVLAVPGSAVACYACGYRQTLRAKYNLPEAPCGDLTTHLFCHLCAICQEYREIRERTDSSSSSGPSVTPPPIQTMDEP
Glyma.09G187000	>GmFWL1	MDTGEGKSAQAPNINAPPTGQWTTGLFDCFDDTGICCSTWLCPQCIFGPNAEIIDQGRTSSRSATYIFCGLSLVGWAFLYSFKFRSKLRALYNLPEEPCGDLCVHYCCLVFAISQERRELKNRGLDTSVGWKGNEFAMRKANLVPPPVVPAMTR
Glyma.01G230400	>GmFWL10	MKNQHGYVPPAYIPLGQSDSEAVDVSLLSTNGSNQMQAQWSSGICACCDDMQSCCIGCLCPCFLFGKNAEFLGSGTFLGSCVTHFILWSVVNTACCLLTDGLFWGLPGCLVSCYACGYRKALRSKYNLPEAPCGDFVTHFCCHPCAICQEYREIRERSGDCEATDLKLAVVAAPPIQTMQSDSKQ
Glyma.07G041300	>GmFWL11	AEIVDKGSTSCGASGALYTLICCVVGCGWLYSCFYRSKMRQQYGLKGNGCTDCLLHCCCESCTLSQEYRELKQRGFDMIIGWHGNVEQRSRK
Glyma.07G211800	>GmFWL12	MYPTVDEHDEVYAAHHRHPGYVLPVVVPPNYGPPQIPSYAPPYISNSVSVRGPVIRTQRWSTGLCRCTDDPGNCLVTCFCPCVTFGLIAEIVDKGNTTCTCAGAIYGTLLALSGLACLYSCYYRSKLRVQYDLPEAPCMDCLVHFCCETCALCQEYRELKNRGFDLSIGWEANMERQRQGAIVSPVMSQSMTR
Glyma.13G356800	>GmFWL13	MQATEDQKIQQNEPIGLIAPSYEADTIPQIGNPWSTGLFDCHENQTNDGSLMGQSSIAEVQDGGELSCHLGSFIYLLMMPACALNGLWGQSTG
Glyma.10G183400	>GmFWL14	MLGGRSFPPKWSAKFCDCGEDPKTCLITCCLPCVTFGQIAEIVDEGRSSCFGQGAYGLLMLVTCHWLYSCLYREKLRSKFGLPAEPCCDCCVNFCCEACALCQEHAELKARGFDPSKGWIGPPNAPPRMPPSMSR
Glyma.11G013300	>GmFWL15	MKNQHGYVPPAYIPLGPSDSEAVDVSLLQRSSTNGSNQMQAQWSSGICACCDDMQSCCIGCLCPCFLFGKNADFLGSGTFLGSCVTHFILWSVVNTACCLLTDGLFWGLPGCLVSCYACGYRKALRSKYNLPEAPCGDFVTHFCCHPCAICQEYREIRERSGDCEATDLKLAVVTAPPIQTMHSDSKQ
Glyma.02G175800	>GmFWL2	MYPTVDEHEEVYAAHHRHPGYVLPVVVPPNYGPPQIPSYAPPYINNSVSVRGPVIRTQRWSTGLCRSTDDPGNCLVTCFYPCVTFGLIAEIVDKGNTTCTCAGAIYGTLLALSGLACLCSYYYRSKLRVQYDLPEAPCMDCLVHFCCETCALCQEYRELKNHGFDLSIGNAVQKCLEIF
Glyma.08G043500	>GmFWL3	MLEQQGSDPTKPAAAATGFPATTEASSYAPVAPPQSKPTVDWSTGLCDCFSDCGNCCITWWCPCVTFGRVAEIVDRGSTSCGA SGALYTLVCCGWPYSCFYRSKMRRQYGLKGNCCTDCLLHCCCESCALCQEYRELKQRGFDMIIGWHGNVEQRIQEVAMTAATPPSVEKGMSR
Glyma.05G236200	>GmFWL4	MYEAASSDPRKPSAPATGFPVSYSTSTTEAEVYSYSYGPVVVPVPPPHPKPIVEWSTGLCDCFSDWGNSCMTFWCPCVTFGRVAEIVDRGSPSCGASGALYTMICCLIGCGWIYSCFYRTKMRRQYMLKESPCWDCLTHCCCEPCALCQEYRELENRGFDMVIGWQGNVQGGNQGVAMVPMAPAAVEPMTR
Glyma.05G236300	>GmFWL5	MYQQQGSDPTKQSPATGFPVSYSNSTTYSTNEASYAPVPPPQPKPLVNWSTGLCDCFSECGNCCMTCWCPCVTFGRVAEIVDKGSTSCGASGALYTLICCVIGCGCLYSCFYRPKMRRQYGLKGNGCSDCLIHCFCEPCALCQEYRELQHRGFDMIIGWHGNVEQRSRGVAMTATTAPSVENGMSR
Glyma.07G185200	>GmFWL6	MSEKAALGSWSSGLCGCFSDCSSCCLTFWCPCASFGRIGEIVDKGTTSCCLHGSLFCLLGGFSYLAGIYACMYRTKIRRQYGIEGHQCADFLLSCFCSACTLCQEYRELQARGFDVSAECIYRLERECPNAHEWRDGGSGSERWHEPLGQACLSFAPPA
Glyma.01G084000	>GmFWL7	MASNPETYKPYGKQPVKGQWTTGLYDCWDDPSHCCFTWFCPCITFGQIAEIVDGGTISKNAACCIYVDSHGTKWLYGATYRSKLRRLFSLSQEPYSDPFLHGCCCICALTQEYKELKNRGIDPSIGWEGNVEKWKREGVDPPIVPTMSR
Glyma.15G016800	>GmFWL8	MQGIEDQKIQQNEPVGSIAPRYEADRIQQIGNPWSTGLFDCHENQTNAVMTAFFPCVTFGQIAEVQDGGELSCHLGSFIYLLMMPALCSQWIMGSKYRTKLRKRYNLVEAPYTDIVSHIFCPCCSLCQEFRELKIRGLDPALGWNGILAQQQSDQTLKNPPLNQVMSK
Glyma.02G133200	>GmFWL9	MLKKEHVDEHEEVYAAHHRHPGYVLPVVVPPNYGTPQIPSYAPPYISTSVSVRGPVIRTNRWSTNLCHCTEDPGNCLVTCFCPCVTFGLIAEIVDKGNTTCTYAGAIYGTLLALSGLSCLYSCYYRSKLRAQYDLPEAPCMDCLVHFCCETCALCQEYRELKNRGFDLSIGWEANMERQRQGAIVSPVMSQSMTR
Lj4g3v3112830	>LJFWL1	MYPGSEQKAGYNQPPAAATGFPVSYSGTTNYSTSSDYQPQPPPPPKPLVEWSTGLCDCFSNCGNCCMTCWCPCVTFGRVAEIVDKGSTSCGASGALYTLITCLIGCGCLYSCFYRGKMRSQHHLKGNDCLDCLTHCFCESCSLCQEYRELENQGFDMKIGWHGNVEQRTRGVQMASTAPAMEHGMSR
Lj4g3v3112860	>LJFWL2	MQPPPYDHPA ATGYPVSYGS YNNPVPPPQT AAPPSHHRKA QEDWSTGLCDCSSDVKTGCI TCWCPCVTFG RVAEVVDQGS TACGASGALY TLIMCVLGCGCLYSCFYRSK LRRQYMLKES PCSDCLVHCC CESCALCQEY RELENRGFDMTLGWHGNVER NRGVAMIPFP SAPGVEHMNR
Lj1g3v0627590	>LJFWL3	MYKTVAGSTD YQPTPPPPPQ PPVEWSTGLY DCFSDYNNCC LTYWCPCVTFGRIAEIVDKG STCCGASGFY FVQHGVFYSA DYRTKIRSQY NLKGNNCLDCLTHCFCSRCA LCQEYRELEK QGFNMKIGWH GNVEQQTRGV AMTSTAPTVEQSMTR
Lj0g3v0187029	>LJFWL4	MNKTLAGSSD YQPTPPPRPQ PPVEWSTGLC DCFSDYDNGC LTCWCPWVTFGRTAEILEKG SIACGYSGLN HFVYGRLYSV YYRRKMRSQY NLKGNNCLDCLTHFFCNRCA LCQEYRELEK HGFNMKIGWH GNVEQQTRGV AMTSTAPTVEKGMTR
Lj1g3v0627500	>LJFWL5	MYKTVAGSTD CQPTPPPPPQ PPVEWSTGLY DCFSDYNNCC LTYRCPCITFGRIAEIVDKG STCCGASGFY FVLLGGLYSA NYRTKIRSQY NLKGNNWLDCLTHCFCNKCA LCQEYRELEK QGFNMKISIM WWHGNVEQQT IGVAMTSTAPTVEQGMTR
Lj3g3v0537390	>LJFWL6	MYPHINESES ETYAAHSHSH PPPGYVLQAV HPSYNGPPQP YVSPYITNSTRVPVRTQRWS TGLCRCLDDP GNCLVTCFCP CITFGMIAEI VDKGTSSCTCGGTIYGTLLA LTGLACLYSC SYRSKLRAEY DLPEAPCMDC LVHFCCETCALCQEYRELKN RGFDMSIGGE ANMERQRKGV TVAPITQAMT R
Lj3g3v0257300	>LJFWL7	MPNDQDQRTQ QNEPVGSRYE ANTTQQVGKP WSTGLFDCHE NQTNAVMTSFLPCVQFGQIA EVLDGGELGC PLGSFIYLLM MPALCTQWIM GSKYRTKLRKKYDLVEAPYS DVISHVFCPC CSLCQEFREL KIRGLDPALG WNGILAEQQRERQQNGQTLN DPPSNQAMSH
Lj2g3v2124460	>LJFWL8	MKNQHGYVPP AYIPLGQSDS VALDVSPPQG NEQHRTSNVS NQIQPQWSSGICACFDDMQS CCIGCLCPCF LFGKNAEFLG SGTFLGSCVT HFALWGLVNVGCCFLTDGLL LGLPGCLVST YACGYRRTLR SKYNLPEAPC GDFVTHCCCHLCAICQEYRE IRERSGDSEA TDMKLAVVTA PPIQAMQSDS K
Medtr5g008240	>MtFWL1	MSPSFFVSNNNTKISTSFILFLDKKTNQKSKLLHVVVIIARRIESANLEGELKSNDTNNSIIVTTNMKNQVGYVPPAYIPLGQSDSEAMSLSPLHHGGSSSNVSNQWSSGICACFDDMQSCCIGCLCPCYLFGKNAEFLGSGTFMGSCVTHFILWSLVNTACCLLTDGLFLGLPGCLVSCYACGYRNTLRSKYNLPEAPCGDFVTHFCCHLCAICQEYREICERAGDSEATDMKLAVVTAPPVQTMQSDSSQ
Medtr8g104830	>MtFWL10	MVHNAAHSWHTGYCDCSSHCRSCCLTLFCPCVAFGRVAEIVDKGTTSCCVHGLFYCLLGGFTYVGSSLYACIYRTKLRKTYGIDGSKTCDCIGTCCCLSSISICQEFRELESRGFDVSAGWKENVRVKTRGVMEMEAPTIENGMARK
Medtr8g104870	>MtFWL2	MYQPEEGKPAYNQPQGAATGFPVSYNSATSGYSGASTDYAPPPPPPKPLVEWSTGLCDCCSDPGKSCITLCCPCITFGQVAEIIDKGSTSCGASGALYTLICCVIGCGCLYSCFYRSKMRQQYGLKGNDCTDCLIHCCCEACALCQEYRELENRGFNMVIGWHGNVEQRTRGIAMATTTTTAPTVEHGMSR
Medtr5g017650	>MtFWL3	MYPPPEQGKPTYNQPPAAATGIPVSYNSTTSAYSGASSDYAPPPPPKPLVEWSTGLCDCCSASSDPRKSCITFWCPCITFGQVAEIIDKGSTSCGASGALYTLICCVIGCPCLYSCFYRSKMRQQYGLKGNDCTDCLIHCCCEACALCQEYRELENRGFNMVIGWHGNVEQRTRGIAMATTTTAPAVEQGMSR
Medtr8g104890	>MtFWL4	MNPQGSKFQQPYNQPPATGFPVNVGHQPNANQEWSTGLFDCFSDCKTCCITYWCPCITFGRIAEIVDKGSTSCAVSGALYTLICCVTGCGCLYSCIYRNKMRQQYMLKDTPCCDCLVHCCCESCALCQEYRELENRGFDMELGWHGNVAQGNQGVAMAPTAPAVEHMTR
Medtr1g075550	>MtFWL5	MNIFGRSSPPKWSAKLCGCGENPGTCLITCCLPCITFGQIAEVVDEGRSSCAMQGCVYGLLMTITCHWLYSCLYREKLRAKYGLPAEPCCDCCVHFCCDACALCQEHAELKARGFNPSKGWIGPPHAPPRMPPTMFR
Medtr2g101660	>MtFWL6	MQTTEEQKTQQKEPVVGSRYSANTIQQVVGSPWSTGLFDCHENQTNAIMTAFLPCVTFGQIAEVLDGGELSCHLGSFIYLLMMPALCTQWIMGSKYRTKLRKKYDLVEAPHTDVISHIFCPCCSLCQEFRELKIRGLDPALGWNGILALQHSKHQSDPTLNNPPSTQFMSK
Medtr6g084940	>MtFWL7	MYNGAQISDINGPPTGKWTTGLFGCCEEPGNCCFTFCCPRFTFGRNVEIIDQGRTSATQARLIFCLLGCAGLQSVYSYRFRSGLRTLFNLPEEPCIDFCVHYCCTICAICQEYRELKNRGLDPSKGWKANEGKMKTIQVPPQVAMGMTR
Medtr4g086320	>MtFWL8	MKQIIVITTPLKAMSYKCQVMACQCNNLMLLLILNISAPVQGVITPRTHQWSTRLCRCLDDPGICLVTCFCPCVTFGMIAEIVDKGNSTCTCDGTIYGALLAVTGLACLYSCYYRSKLRAQYDLPEAPCMDCLVHFCCETCALCQEYRELKNRGYDLSIGT
Medtr4g086330	>MtFWL9	MNSTNNIMYPAVSETDHSSHGHGHPPQGQGYVLQMPSYGMPVQQPYAPPYISTSSRGIPRTHHWSTGLCRCLDDPGICLVTCFCPCVTFGLIAEIVDKGNSTCTCDGTIYGALLAVTGLACLYSCYYRSKLRAQYDLPEAPCMDCLVHFCCETCALCQEYRELKNRGYDLSIGWDANVERQRPGVAVAPPMISPMTR
LOC_Os02g36940	>OsFWL1	MYSKPEDVGGGVTTAFAMQGKVPLAAWSTGLFNCFDDCGNCCVTCLCPCITFGQIAEIIDRGSSSCGTSGALYALVMLLTGCNC VYSCFYRAKMRSQYGLQEKPCADCPVHFFCEPCALSQEYRELKKRGFDMNLGWHANMERQGHKPAMTMPPHMFPGMTR
LOC_Os02g52550	>OsFWL2	MYPSAPPDAYNKYSAGAPPTAPPPATYQLPTMNTPRTGGGLTRWSTGLFHCMDDPGNCLITCVCPCITFGQVADIVDKGTCPCL ASGTAYALLCASGMGCLYSCFYRSKMRAQFDLDEGDCPDFLVHFCCEYCALCQEYRELKNRGFDLGIGWAANVDRQRRGVTGASVMGAPGVPVGMMR
LOC_Os02g36950	>OsFWL3	MQDQAAPVPWSTDLFDCFDDSSNCFMTWLCPCITFGQIAEIVDRGSSSCGTSGSLYALVFLVTGCSCIYSCIYRSKLRSQYGLQ ETPCPDCLVHLWCEPCALCQEYRELKKRGFDMSLGNRKFNRWHANMEKQGQNPAATMAPEMYPGMTR
LOC_Os03g61480	>OsFWL4	MAKPSAGAVTGVPIGSAAWSTGLCDCFDDCGLCCTTCWCPCITFGRVAEIVDRGSTSFGTGGALYALLCAFTGFQWMYLHLPRQDARPARPRRRRLRRLLRPLLLRVLRAVPGVPRARRPRLRPQARMAPQRRARRRCRRRRRRGTGRAAHGPLEKASLHALSIPK
LOC_Os03g61470	>OsFWL5	MAKPSAAPVTGVPVGSAAWSTGLCDCFDDCGLCCLTCWCPCITFGRVAEMVDRGSTSCGTGGALYGLLCAFTGCQWIYSCTYRGKMRTQYGLAEAGCADCCVHFCCEPCALCQEYRELVARGYDPKLGWHLNADRAAAAGAAPAVQYMGR
LOC_Os03g61500	>OsFWL6	MAKPSAAAWSTGLLDCFDDCGLCCMTCWCPCITFGRVAEMVDRGSTSCGTSGALYALLATVTGCQFVYSCVYRGKMRAQYGLGDDAACADCCVHFWCNKCALCQEYRELVARGYDPKLGWDLNVQRGAAAAAAPAVQHMGR
LOC_Os10g02300	>OsFWL7	MYPPDPSKSGESSAAAPEPVTGIPVGMFYPAPPMERVVSCRMAPAAGGAWTTALCDCADDCNTCCMACWCPCIPVGQIAEIVDRGSSSCALNAVLYCLVFHVSAGMCQWVYSCAYRARLRAAYDLPETPCSDCLVTFCCQTCSIAQMHRELKNRGHDPNLGWEVNSRRTMMTPPQHQAMEGMTTPS
LOC_Os03g61440	>OsFWL8	MARPQHNDWSSGLFACFNDCEVCCLTTVCPCITFGRSAEIVSRGERTCCAAGVMCVLLGFFAHCHCLYSCCYRGKMRDSFHLPE DPCCDCCVHALCLQCALCQEYRHLKSLGYKPSLGWLGNNQHVPPKHNPPMRR
LOC_Os01g16210	>OsFWL9	MIHRAVCYSLTCDSLISEGKIKGFIGATCPCFLFGRNAQFLGSGTLAGSCTTHCMLWGLLTSLCCVFTGGLVLAVPGSAVACYA CGYRQALRAKYNLPEAPCGDLTTHLFCHLCAICQEYREIRERTDSGSSAPTVTPPAIQTMDEP
Pp3c4_5090V3	>PpFWL1	MGSNPPIGSEQWSSGLCDCFQDCGTCCCAWCCPCVVVGQLVEIIDQGITSCSSAGCLYCLLQSCTGMGCLYTCGYRARLRAKYGLSPEPCGDVCVDWCCLPCSLSQQYRELAARGVQADLGWAANRQAYEQSAPPAQKMAGY
Pp3c10_14450V3	>PpFWL2	MGIYGEGGSNAPPEPVLGHPVYPPPNPYTHQGGPYAPQPSYDHMPAQAPIGGPPMVIPTALTGEWTTDLCGCCSDCDLCCQTCWCPCVSFGQITEVLDEGRSSCFVQGTIYALLCTIGVPCVYSYRWRQRLRRKYMLEKGCCGDFCLHCCCGWCAICQEHRELQNRGLDPSLGWEVAQQNYVRPMVAPTAPGVMLR
Pp3c8_4130V3	>PpFWL3	MAYTQTATAQWNSGLCDCFQDCGSFCCSFCCPCVVVGRLAEIIDQGMTSCIGAGCIFYCLQTFTGLGCLYTCGYRARLRAKYGLVPEPCGDCCVDCWCLSCSLSQQHRELQSRGINPSLGWLANREAYEKSAPAPQRMGGY
Pp3c3_620V3	>PpFWL4	MSGGYPNQQYQKPVTPQMNYAPRAEPPGTAYPPQPAGMPPQQYHPRPKPGYPQHQMPPQVVHGGAQQVQGQHPLGQWTTGLCDCGDDPTNFCIAFCCTCITFGQIAEVIDQGATSCLLAGAGWLGMLMFTGCPCAISCLWRGKLRAKYNIQDDAFTDFCIHCWCEPCAVAQEFRELKNRGLDPALGWSLLSQQGYGAQPMGIPMQAPMQR
Pp3c1_37440V3	>PpFWL5	MGATSGQSTQPFIGNEQPQSNATVEHHGYPVIRSEPPLAVNYYGGSHQVVHVYTDNDWTTGILGCMEDVPNCVFTMVCPCLAFGRVVEHLDDGNTPCITAALVWYVIQQLTSCGCVYSYGYRKKLRRKYNLPSRPLPDWFVHYFCWSCAICQETREIKNREVINRYYAGGVMLPPPRQSFPHRW
Pp3c15_7360V3	>PpFWL6	MTSGLQSGDRTSHSLSKSTYESSPQGVVSDLERTPLLSHISKASEQSAQSRDYGAMQTGLKTKLSECEIPIWQNQPMWSTGLFDCCADVPMCCVTMFLPCFAFGWNVEALDESKDSCWTAAAMWWVLQHTIALGCLYSSSYRGKLRSKYNIPEEPVSDCVIHCLCWPCAFCQEHREIHYRSFGPESWGQTLTVAPAQQQFHPPERKNPEKLSKKSRKSKKPLNK
Pp3c17_22090V3	>PpFWL7	MGATSGESTQPLVGGEQQSYGTVEHHGYPVVRSEPPPSIDYYGNYIQGPVPTDTDWTTGLCGCLEDVPNCVFTMFCPCLAFGRVAEHLDEGNTSCITAAVVWYVIQQLTSFGCVYSYSYRKKLRHKYNLPSRPLPDWFIHYFCWFCAICQETREIKNREVVNRSYAGGVMLPPPVQSFSR
Pp3c9_9510V3	>PpFWL8	MASGLPTTGDPSSSSLSKSGAGSSSQDIVSDSETAPLLPRVSDAPELSAACRNYGATQSGLKAKLSQYEIPFWQNQPMWSTGLFDCCADMPMCCFTMFFPCLAFGWNAQALDESKNSCWTAATAWWVLQHTIALGCLYSASYRGKLRSKYNIPEGPFSDSLIHCLCWPCAFCQEYRELHYRSFGPESWGQSFTIPPAEQRFLSSERKDPEMLGKKFRKSKKALRK
Potri.010G127800	>PtrFWL1	MASRREGTECPEAVPPPSQFPEGQWSTGICNCFDDPSNCLLTCFCPCITFGRIAEILDRGNTSCRLQGLIYCAMSHIGCAWLYGGIYRSKLRGFLSLPEAPCADWLVHCCCCLCSLCQEYRELKNHGADPSLGWQANVEKWNREGLKPPFVAPGMDR
Potri.007G042800	>PtrFWL10	MNISVFLNKEKINGKAKRKELRKVESKYDDLNLNFFLKSDLSRVFLSSHNWSQQQLEEIHPLVYQDNPKYAPQGYPMNISTRQPYPPYISSATATATRWSTGLCHCCDDPANCLVTCICPCVTFGQIAEVVNKGSISYAASGAVYGLLLGFTGLSCLYSCFYRSRLRGQYDLEEAPCVDCLVHFFYEPCALCQEYRELRNRGFDMGIGWHANMDRQNRGITVAPPVVGGGMSR
Potri.010G109100	>PtrFWL11	MDPSKPGASALEIDTKPQPAYPPPVTGIPVGHASQYINENPQHPQYHYQQRQHGQQARWSSGLCDCCSDVPGCCLTCWCPCITFGRIAEITDKGTTPCVVSGAIYGLLMWFTGCSCLYSCLYRSKLRTQYMLEESPCNDCLVHCCCESCALCQEYRELEHRGFDMASGWQESLQGPSGTVAPSAPVVGQGMTR
Potri.010G109000	>PtrFWL12	MPAWRSQCSCRNDEQKRNSKRTIHVWVPRISLEIDTKPQPAYPPPETGIPRQHGQQARWSSGLCDCCSDVPSCCLTYWCPCITFGRIAEITDKGTTPCAVSGAIYGLLLCFTCCSCLYSCLYRSKLRTQYMLEESRCNDFLVHCCCESCALCQEYRELKHRGFDMASGWQESLQGPSGTVAPSAPVVGQGMTR
Potri.012G060900	>PtrFWL2	MIEFNFNRLFIKCSSYGREFIRMLVQPQVKRAEQMGRPEADSSSYETDQPQEHYEQTSEATQTQDDFSSHAYATNYNDSTQQDHYGSQYEDTPANNPQDQQPPPPPPPQQQQQQYNPPPANQGYGGQPAQPSQFPPQGPQTNPMYSNGPTRPAPYPPQGPQTNPTQPAPYPPQGQQTFQTQPAPYPPQSPMNPAAYPPKSPQTFPNQPAQFPPQPPQTNWAKSASKIPKPRPSRNAPGIPTTGLSKCLPSPSASALITALFPCVTFGQVAEIVDNGQTTCGTNGIIYGAVAFCIAMPCIVSCGYRSKLRAKYGLIEDPAPDWLTHCLFEWCALCQEYRELNNRGLDPSIGWQGNLARQNMMQAQVGMVPPMNQRMMP
Potri.012G092200	>PtrFWL3	MAVGHAPGVARKWSTGLCHCCDDPANCLITCFCPCITFGQIAEIVNGGSTRIAACFISGAVYALLLGFACLYSCCYRSKLRGQYDLEEAPCVDCLVHFCCETCALSQEYRELKNRGFDMGIGWEANMARFQQRGITMAPIAPPGMTR
Potri.010G108800	>PtrFWL4	MYSSNSSSYDKFSNSQPPVFSQDTSTTGIPVSTTSQFYSTDDSRSSIELRSKSKGPWSTGLCDCFDDWRNCCVTFWCPCITFGQIAEIVDKGASSCGVNGALYALISCVTCCPCCYSCFYRAKMRQQYLLRETPCGDCLVHCCCEYCSLCQEYRELKSRGYDLAMGWHGNVEKKNRSVEMASVPPTVEEGMSR
Potri.008G132900	>PtrFWL5	MYSQNPSYEKFSTSQPPAFSQDTTTTGIPVTSTSQFYSTDDSRSSIELRSKNKGPWSTGLCDCHDDWRNCCITFWCPCVTFGQIAEIVDKGSSSCGVNGALYALISCVTCFPCCYSCFYRAKMRQQYLLRETPCGDCLVHCFCECCSLCQEYRELKSRGYDLAMGWHGNVEKKNRSSEMASVPPVVEGGMSR
Potri.006G024900	>PtrFWL6	MKHLHVHACRFAWNVLKVLFFGNLLNNMNLLLPKKKIVNTMLFLVCTGCIGLFCPCYLFGKNAEFLGSGTLIGSCATHFILWALVNTVCCCMTDGILLGLPGCFVACYACGYRRVLREKYNLQEAPCGDLVTHFFCHLCANCQEYREIRERSGDSNSPDLKLAVVTAPPVQTMESGNTE
Potri.010G127700	>PtrFWL7	MYPSISSEFQKEPSHATSSAPPQPHFFNFEDAVATGIPVPLANQNNPDPSPPLPLNNASHSLSSGPWSTSLCGCFSDLNSCCLTCWCPCVAFGRIAEIVDRGSTSCGMSGTLYTLILCLTGCSCLYSCFYRSKLRGQFFLEESPCTDCCVHCFCEECALCQEYRELKNRGFDLSIGWHGNMERQKRLAATAPPTEERMMR
Potri.008G132800	>PtrFWL8	MYPSKQDTAHEMNQKPSPPLPPVPVTGHPVGHFTNQHHNEIHSHPIQHQQQQPGRWSSGLCDCFSDIPNCCITCWCPCITFGRIAEIVDKGTTSCAVSGAIYGVLLWFTGCPCIYSCLYRNKMRKQLMFEDRPCNDCLVHFCCDACALCQEYRELKHRGFDMTMGWQENVERQNGGVTMIASAPTVEQGMKR
Potri.010G108900	>PtrFWL9	MDPSNPGASALEIDTNPQPAYPPPETGIPRQHGQQARWSSGLCDCCSDVPSCCLTYWCPCITFGRIAEITDRGTTPCAVSGAIYGLLLYFTYCSCLYSCLYRSKLRTQYMLEESRCNDFLVHCCCEPCALCQEYRELKHRGFDMASGWQESLQGPSGTVAPSAPVVGQGMTR
Phvul.002G036700	>PvFWL1	MKNQHGYVPPAYIPLGQSDSEAVHVSSLQRNEQDPGSNGSNQMQAQWSSGICACFDDTQSCCIGCLCPCFLFGKNAEFLGSGTFLGSCVTHFILWSVVNTACCLLTDGLFLGLPGCLVSCYACGYRKALRSKYNLPEAPCGDFVTHFCCHPCAICQEYREICERSGDSEPTGLKLAVVTAPTIQTMEPDSKK
Phvul.005G169200	>PvFWL2	MQASEDQKIQQNEAIGSIQPIGTPWSTGLFDCHEDQTNAVMTSFLPCVTFGQMAEVLDGGELSCPLGSFIYLLMMPALCSQWIMGSKYRTKLRKRYNLVEAPYTDIVSHIFCPCCSLCQEFRELRIRGLDPALGWNGILAQKHAKQQSDQTLNNPPSNQFMSK
Phvul.010G072476	>PvFWL3	MLPPHSTPPKWSAQLCGCGEEPITCFVTCCLPCITFGQIAEIVDEGRSSCVGQGCVYGLLMLATCHWVYSCIYREKLRAKFGLPEEPCCDCCVTCCCDPCALCQEYAELKARGFNPSKGWIGPATAPPKMPPSMSR
Phvul.002G319108	>PvFWL4	MSLPPTSQGAQPHHNHPAAAASPMPETEWSTGLFDCFSDLKNCFITCLCPCITFGQIAEVVDKGATSCGASGALYSLIYCLLGCGCIYSCVYRTKMRQQYKLKGTPFLDFLTHCCCETCALCQEHRELQNRGFDMLIGWEGIVERGKEAVARVPTAPAVQPMTR
Phvul.002G319104	>PvFWL5	MSLPPTSQGAQPPHNHPAAAAFPVAYNTKPLPETEWSTGLCDCFSNFKNCCITCWCPCITFGQIAEVVDKGATSCGASGALYTLISCLLGCGCIYSCAYRTKMRQQYKLKGTPCLDFLTHCCCEACALCQEYRELQNRGFDMLIGWEGNVERGKEGVAMVPTAPALQPMTR
Phvul.002G319100	>PvFWL6	MYGATDSDPLKPTATGFPVSYSTSTTYTTTTTTDTSSYTPPPPPQPKPIVEWSTGLCDCFSDCGNCCITLWCPCITFGRLAEIVDRGSSSCGASGALYTLVCCVTCCACLYSCFYRSKMRRQHGLKGNGCTDCLIHCCCEPCALCQEYRELQNRGFDMIIGWHGNVEQRSRGVAMTAVTAPSVEQGMNR
Phvul.003G292900	>PvFWL7	MYPPVDENDEAYVAHRSHQGYIVPVVVPPTYGPPQIPSYAPPYNNNSVRGPMIRTQRWSTGLCRCLDDPGNCLVTCFCPCVTFGLIAEIIDKGEQTCTCNGTIYGTLLALSGLACLYSCYYRSKMRAQYDLPEAPCMDCLVHFCCEACALCQEYRELKNRGFDLSIGWEANRERQGQGATLTPMSQSMTR
Phvul.002G319000	>PvFWL8	MKPTATGFPVSDTSSYAPPPPPQPKPIVEWSSGLCDCFSDCGICCLTWWCPCVTFGRIAEIVDRGSSSCATTGALYTLLGLIRCACIYSRFYRSKMREQHGLEGSGCTDCFIHCCCEPCALSQEYRELQNRGFDMKIGWQGNVEQQSRGVAMTAVTVPSVEQNMNR
Phvul.002G318900	>PvFWL9	MSEKIGDGSWSTGLCDCFSDCSSCCLTLWCPCVSFGRVAEILDKGSSSCCLHGSLFYVLAAFTHVGGCIYAWLYRVKLREVYGIEGHHCSDCVVSLLCLHLSICQEYRELKARGFRMSAGWEGNVQMHTRGVTSAPAVEGGMSR
29692.m000524	>RcFWL1	MSSLPNNSKAQVPWSTGLCDCFSDRRTCCITFWCPCITFGQIAEIVEKGTTSCATTGAIYAILACFTGCGCIYSCMYRSKLRHQYML PESPCNDCLVHCCCEACALCQEYRELKSRGFDMSIGWQGNVERQKGGVAMAPVFQAGMTR
29801.m003194	>RcFWL2	MYPVVNDRQPTFSADGHPGPVPVSGVPNPSPAQSYVAPQPYASYFSTSVRHPGPTGKWSTGLCHCCDDPANCVITCFCPCITFGQIA EIVNKGSTSCAGSGAVYGLLLAFSGFACLYSCFYRSLLRGQFDLEEAPCVDCLVHFCCETCALCQEYRELKNRGFDMGIGWEANMDRQKRGVTVAPIVAS GMTR
28883.m000737	>RcFWL3	MEPSSSSSYSTPSAPPYPALLTPTPLSAKIEEPMTATGIPVSLPTQITRPPSTLDASNNLHSPVAWSTGLCGCFEDVRSCCLTCWCPCITFGRIAEMADRGSTACGVSGALYTLILCLTGCSCLYSCFYRSKLRGQFFLEESPCTDCCVHCFCEECALCQEYRELNNRGFDMSIGWHGNMERQKRLAAMAPAIEGGMIR
29692.m000523	>RcFWL4	MYPPNPEKSNTNASAPFYQPAAPATGVPLKQANQYYSENPQYPLSHQHGHGGAWSSGLCGCCSDVKNCCITCWCPCITFGQIAEIAD KGTTSCATSGAIYGILAWFTGCGCIYSCLYRSKLRQQYMLPESPCNDCLVHCCCEACALCQEYRELQSRGFDMSIGWHGNMERQNGGGAMAAPTAPVFQG TMTR
30115.m001188	>RcFWL5	MYPPYQGRAKYPSQGYAMNIHTTQPPYISSANPTGTRWSTGLCHCCDDPANCFVTCMCPCITFGQIAEIVNKGSITCAASGAVYALL GFTGLPCLYSCFYRPRLRGQYDLEEAPCADCLVHFLCQPCALCQEYRELKNRGFDMGIGSGR
30174.m008709	>RcFWL6	MGRAQADSSEEQPQEYDLQPQEYQYEPTSTQSFGTNYYESTQQDPYQSHFTETCANDPQQQQDYQQTPQSQPQQAPQYPPPPPPSQA ANQGYGPQPAQPAQFPPRSGLNNSAYPPPPPSRPAPFPPQSSNLPTAYPPQTIPIQPVQFPPASSQTNPVYQNGPNKPAAYPPQHPQQMTGQPISGNYPA QVSPQPFPPQNAFTRNAYQAPQPQAASFPPQNNAGQGYNMASSPYKPAVQTPVAAQGFPVGQQVQYGEGWRTGLFDCMDDPMNALTTACFPCITFGQVAE IIDNGQTSCGTTGLLYGLVLGLIGLPCIMSCSYRTKLRAKYGLVEAPAADWVTHFFCEWCALCQEYRELQRRGLDPAIGWQGNMMLQQQQQPQVAMMPPM NQKMMP
29806.m000933	>RcFWL7	MHPKNNEEQYSKSTAMEKWTTGIKTCLCPCVTFGQNAEILDRNGTSCFCFGLLLYLLSCVGCPCIYSFSFRTKLRQQFSLPKEPCGD FLVHCCCPSCAICQEYRELKNRGINPSKGTPITNTKPVNSVVECIATTCPVIQKARSLNPNIILESINMSICLI
29801.m003238	>RcFWL8	MTNQNSYVPPPYIPLGHSDLEAETGHHNEVHLASHQTGDGPIPWSSGICACCDDMQSCCVGLFCPCYLFGKNAEVLGSGTLIGSCMT HFILWALVNTVCCCMTDGILLGLPGCFVSCYACGYRRVLREKYNLQEAPCGDLTTHFFCHLCANCQEYREIRERTCNTNPADLTLPVVAAPRIQTMESGI AE
Solyc02g090730	>SlFW2.2	MYQTVGYNPGPMKQPYVPPHYVSAPGTTTARWSTGLCHCFDDPANCLVTSVCPCITFGQISEILNKGTTSCGSRGALYCLLGLTGLPSLYSCFYRSKMRGQYDLEEAPCVDCLVHVFCEPCALCQEYRELKNRGFDMGIGWQANMDRQSRGVTMPPYHAGMTR
Solyc05g009620	>SlFWL1	MAAKGHACLVAYAMGSIHCGWIYGRRYRRKLREIFKLPESPYSDTLISCCCCVCGISQQYRELKNRGADPSIGWEGNVMKWKREGVTVPPIPTSSMTR
Solyc12g013570	>SlFWL10	MPSTEVHVLEGQWSSGLCDCFNDPINCVATCFFPCITMGENAEIISKGETSCVAATTIYFLLCSIGCQGGYGFHYRSKLRKLLGLPKETCKDNIVHGCCCFCAICQEHRELKLHGADPTIGSYFNFHLVEIGV
Solyc12g037950	>SlFWL11	MSAKSPVIGTPAAGVWTTGLCGCFEDASNCCVTCCCPCVTFGRNVEIIDQGTTSCAHAGVIYYCLAHVGWACIYTCTYRTKLRAFFSLPEDPCGDCLVHCCCLPCAVCQEYRELKNRGFDPSLGWMANAQRWSQAGVSVPPHIAPGMTR
Solyc01g005470	>SlFWL2	MNPSAQPAYGEKPMTGVPVPGQFQANHPGNWSTGLCDCFSDISSCCLTCWCPCITFGQIAEIVDKGTVSCGASGALYFLIEALTGCGCIYSCFYRTKMRKQYMLPESPCGDCLLHFCCECCALCQEHRELKHRGYDMSIGWQGNMDNQNGGIAMAPGVQGGMTR
Solyc04g007900	>SlFWL3	MKSSTISLSDRYQKFSSSGDDTPSPIRSKTRFYVDTMDPQPAMYRKKKNDVPWSTGLCDCMSDPKNCCITLWCPCITFGQVAEIIDKGSNSCGVNGALYTIIICVTSCPCIYSCFYRNKMRQQYLLKKSPCGDCLVHCFCEACALCQEYRELKNQGVDMSIGWHGNVERQNRGVIIPPTVEGGMNR
Solyc03g119660	>SlFWL4	MGRIGAKPIHQFQVQNQNDQHPLQPRQDYASQVESFDYYQAPETIDEIPPPSIESFHEDLYPEESQDEPSQELTMQSESHENHEDSVQQQQYVQAVTTQVSQQNGKTQRPRKQPKPKSGTLRSPIHPSQHNSFPIHDPQPQAEAFSTPQSQPQPHPFPPAQDYNEPHTFPPMQEEAFPPAQDSYEPHSFPPTPNKVHAFPPPQVDPQLYSRPHAFVPQNHNVPVFASSQPQAGTNFPQHSLAQGSQIGMGMGQYQQGMQPAPPMMGIPFKPILPTESWKTGLFDCMEDPTNALITACFPCLTFGQIAEIVDSGQTPCTTSGLIYGAILMFIGMPCIMSCTYRTKLRSQYGLMESPAPDWVIHCFCECCALCQEYRELHHRGLDPSIGWQGNQAQKQNMQ…
Solyc06g066590	>SlFWL5	MGRVEANNEGETSQAESGTEPAASQPQQFQGVQSVYQSPSHLTIGAPWSTGLFDCHLDQTNAVMTAFLPCVTFGQIAEVLDAGQMTCPLGTFIYMLMMPAVCSQWIMGSKYRTQLRQRYNLVEAPYSDMISHMFCPCCSLCQEFRELRNRGLDPALGWNGIVAQRHYGNQQVNQAPQVQSMSM
Solyc03g120600	>SlFWL6	MGRVDSSNETENAQPVGGVPNPSYQGAYAPTLTGTPWSTGLFDCHLDQTNAAMTALFPCLTFGQIAEVQDAGEMTCPLGSFMYLLMMPAVCSQWIMGSKYRTKLRQRYNLVEAPYSDVVSHIFCPFCSLCQEFRELRIRGLDPALGWNGIVAQQQYGNQQMNQAPSVQSMYK
Solyc08g013910	>SlFWL7	MGVPPPFPPHFPMPFPHDQFHSFHHPMLHGNNNNNISNGQIYSQPWSTGLFDCFSDIKNCFITCLCPCVTFGQVDEILSQGQMTWWEAALMFGLLEAFCCQASLVFAWYHRVQFRKKYNLMGNLFSEFAITLICMRLVLCQNYRQLNKLGFDVALGWKANKKKQRRIASQNAVQFVPPMANPGMFR
Solyc08g013920	>SlFWL8	MSPLMNSNGYNQFVTNKPLDNNNNASSQSYSYPHLLPYGYGMPPPPPPPPPPSQPYGSPDGSSVYIQRAPIGITKHMEETTWSTNIFACGRDPKNCLTTCVCPCITSGQIAEIVSEGRTSCMEGVIINMLLCCLCCITPLYTFYYRVKLRRKFKLEGNECLDCLIHTLCCYCALCQEYRELHRQGFDPALGWAENIERQSHAVAVFTITPPPVQEAMKR
Solyc10g081410	>SlFWL9	MVGHKNYSPPPYIPLDQSDAEVQQVSTAEEIQQSKTDDHAQWSSGICACFDDPQSCFIGLFCPCFLFGKNADFLGSGTLMGSCTTHFILWAFFNTICCFLTEGILLGLPGCFVACYACGYRKTLRSKYNLQEAPCGDFATHFFCHLCAICQEYREIRERSGDSNSSDLSLVAVTAPQVQKMETPPANE
GSVIVT01011928001	>VvFWL1	MYPNNSINAPTSKSAVPVPVPVPAPAPAPNQVPEGQWSTGLWDCSEDPSNCFITCFCPCITLGRVAEIIDRGTPSCRVSGLIY YALGAVGCGWLFAGTYRSKLRAMFSLPEAPCGDLLVHCCCCVCALCQEYRELKNRGADPSIGWQANVEKWDGAGIKVPPIAAPGMAR
GSVIVT01011690001	>VvFWL10	MATGIPISSTGGLQPGTEVPWSTGLCDCFSDVTNCCITCWCPCITFGQIAEIVDKGTVSCFASGAIYAALTYFTTCACLFSCS YRTKLRKQLMLKESPCGDCLVHFCCETCSLCQEYRELTHRGFDMSLGWEGNMERQNRGVAMAPVVERGMQR
GSVIVT01011694001	>VvFWL11	MYQNDYQKFSASPPPSAPPYTSIQPEVATGIPIISTGNLQPGTEVPWSTCLCGCCSDVSNCCITCWCPCITFGRIAEIVDKGA VSCCASCAVYAALACCACLFSCSYRTKLRKQFMLKGCSCGDCLVHCCCETCSLCQEYRELTHRGFDMSLGWEGNMARQNIGVAMAPVVEGGMRR
GSVIVT01008259001	>VvFWL12	MGRIQDQSQNQAEYELQPQEYQSESTQDLTLALDHDQLQQEEYPQGPKHPSDAMESEPQAQQQFQQPPQYGNPQAQPNPAYMPQQTQQVSRPQNPQMNAMNANQLAPFPPQSPQSLPLQQSPQLHVFPHGPFQPQGFGTGMHGYQSPSPVPFPPASGEYQGVLASPHKPPAAAEYWTSGLFDCMNDPTNALVTVFFPCVTFGQVAEIVDRGHTSCGTSGLLYGLIAFLIGLPCIMSCTYRTKMRSMYNLSESPGPDWVVHCLCECCALCQEYRELQARGFDPSIGWIGNVAKSQNIQMQHGAMVPPGSQTMMG
GSVIVT01011693001	>VvFWL13	MGLFSKFRESLKQFSLSIPFSSSHLTSIMSSTNLDYTGKPGNPGPWNTGLCDCCSDVKTCCLTMWCPCVTFGQIAEIVDRGNTSCFVAATLYAIVGLSKWGFCLSCFYRTKMRKQFMLEKSPCDDCLVHWFCEPCALCQEHRELKIRGFNPSIGWHANMDNQQGVEVAPKVEEGMNHIKKIIT
GSVIVT01011692001	>VvFWL14	MATGIPISSTGSLQPGTEVPWSTGLCDCFSDVTNCCITCWCPCITFGQIAEIVDKGTVSCFASGAIYAALAYFTTCACLFSCS YRTKLRKQLMLKESPCEDCLVHFCCEPCSLCQEYRELTRRGFDMSLGWEGNMERQNRGVAMAPVVERGMQR
GSVIVT01011926001	>VvFWL15	MYASGPSHFHKDSTTSEPSAPPLPPPPPPFPFDSYEYTAPTTGFPANITNQYNPPIPTPAPPPAVSFRSTPVPWSTGLCHCFN DCKSCCLTFWCPCVTFGRIAEIVDRGSTSCGVSGALYTLILCLTGCSCLYSCFYRSKLRGQYLLEESPCVDCCVHCWCEGCALCQEYRELQNRGFDLSIG WHGNMERQRRGGVDVNPVVPEGSMTR
GSVIVT01017057001	>VvFWL2	MGRIEASELSGGQPMAQPVGMSPVIQQPQLPSIQGGFYQDHATSGMVENFVNGRPWTTGLFDCHEHKTNAVMTTFFPCVTFGQ IAEVVDEGEMTCPLGSFIYLLMMPALCSHWIMGSKYRAKLRRKYDLVEAPHQDIVSHIFCPCCSLCQEFRELKIRGLDPALGWKGILAQRQRGQNQDQEL KVPPNQAMFK
GSVIVT01025863001	>VvFWL3	MKGQGSYVPPPYIPLGQSDSEVEIVPHDSDLPDHRHTSDSPSQWSSGICACCDDMQSCCIGFFCPCFLFAKNAEFLGSGTLAG SCMTHLIFWALVNTVCCLLSDGTLLGLPGCFVACYACGYRRALRSKYNLQEAPCGDFTTHFFCHLCAICQEYREIRERSGPETPDLRLSVVTAPPVQTME TASKE
GSVIVT01031753001	>VvFWL4	MTRFWSSWHGVWKIYTRKDLEAAIGDQFISVAEMYHGHSDHEKYGAGGHVGHATAPGFQNPSPAPPPRYAAPYVVQYPGGTIR WSSGLCHCCDDPANFLITCVCPCITFGQIAEIVSKGSSNCAVSGTIYTVLCFIGLPCLYSCVYRSRLRAQYDLEESPCVDCLVHFFCEACSLCQEYRELK SRGFDMGIGWEANADRQRRGITVPPAVAQGMNR
GSVIVT01031754001	>VvFWL5	MMILIYEIKEQKSTKQDLEAAIADQLISVAEMNHSHSEHEVYGADRHVGHASAPGFPNPSPAAPPPAPAYAAPYFVQFGGGTR RWSTGLCHCCDDAANCLITCCCPCITFGQIAEIVSKGSSNCAVSGALYALLCLTGLACLYSCAYRSRMRAQYDLEDAPCVDCLVHVFCEGCSLCQEYREL KNRGFDMGIGWEANVDRQRRGITLPPVVAQGMTR
GSVIVT01031755001	>VvFWL6	MCRTPNETCKYTYIIKEQLGKTWSQPLLISSFSVAEMNLSHSGREIYGADGHVGHATAPGFPNPSPAPPYATPYVVQYPDGTIRWSTGLCHCTDDPANCLITCCCPCITFGQIAEIVSKGSSNCAVSGTLYALLCFTGLSCLYSCAYRSRLRAEYDLEESPCADCLVHFCCEGCSLCQEYRELKNRGLDMGIGWEANVDRQRRGLTLPPVVVQGMTK
GSVIVT01011687001	>VvFWL7	MYSSDDYRRFMTTPPPEPAPPSFNGAGTATGIPVSSPEPSFSEKPSQAPLQPKVKAPRVPWSSGLCDCFSDPRNCCITCWCPC ITFGQIAEIVDKGSSACGVNGALYTLIACVTGCACCYSCFYRAKMRQQYLLKPSPCGDCLVHCCCEYCSLCQEYRELKNRGFDMTIGWHGNVERQNRGVE MSSMSSQTAPTMEEGMSR
GSVIVT01031066001	>VvFWL8	MGHPERDHRSPFSGSSHPHIQQDSTDPQLLHTPQTSYAHAMQPGPQVPSQNPHAIPLDPVQPMQFPPQPGHGNLSHTTHSSGQ HLQSNPVQYPAQQAQFIPEHRQTNVACHAHQPTYNPAQPVPASYHVQSTNFQPSPAAMQYVPVHQTHATMVVPLQQTAPVIMVQSQPRVTTVGTEAWTTG LFDCMDDPTNALVTCCVPCLTFGQVAEIVDNGHTSCGTSALVYGAIACLIGCPFLISCTYRTKLRSRYGLVESPAPDWVVHCLCDFCALCQEYRELQNRG FDPSIGWHANVARHMQQQQVAMVVPPNQTMIG
GSVIVT01011689001	>VvFWL9	MIKPKGTNSALLQISFHRPNSLVVPLPSPQAPFDIYIYTPNHQVISVPSPPHPFSKLAMAIDTPANPTHVSHVRNSPRQVQPG AKVPWSTGLCDCFSDVPNCCMTFWCPCVTFGRIAEIVDSGSSSCALNGLLYTLVAFTTGCACLCSCFNRSKMRKQYKLEGNDCKDCLAHYFCEACALCQE YRELKNRGFDMTLGWHGNMQKQGSTPAATTVPAVEGGMYR
GRMZM2G325477_T02	>ZmFWL1/CNR10	MAGDGECSSMHEQSFRWPSDQVDRSRSLTRAAALTKKTRPAARPPGWWANSRRALGIGRDDQANPNATAATAQHSTAQHVGMYPPKASGDPAAGAAPVTGFPVGGPAASSQWSSGLLDCFDDCGLCCLTCWCPCITFGRVAEIVDRGATSCGTAGALYAVLAYFTGCQWIYSCTYRAKMRAQLGLPETPCCDCLVHFCCEPCALCQQYKELKARGFDPVLGWDRNATMLPPSAQGMGR
GRMZM2G053387	>ZmFWL2/CNR3	MYPATTPYETASGVGVAPVAGLFPVAGEAREWSSRLLDCFDDFDICCMTFWCPCITFGRTAEIVDHGMTSCGTSAALFALIQWLSGSQCTWAFSCTYRTRLRAQHGLPEAPCADFLVHLCCLHCALCQEYRELKARGYEPVLGWENAQRAAAGVAMCPPASQGMGR
GRMZM2G023081	>ZmFWL3/CNR9	MYPAKPAASSSQPAAEMAQPVVGIPISSPGAVAVGPVVGKWSSGLCACSDDCGLCCLTCWCPCITFGRIAEIVDRGATSCGVAGTIYTLLACFTGCHWIYSCTYRSRMRAQLGLPEACCCDCCVHFCCEPCALSQQYRELKARGFDPDLGWDVNAQKAAAAAAMYPPPAEGMMIR
GRMZM2G325477_T01	>ZmFWL4/CNR10	MSMHDSIPGCLTCWCPCITFGRVAEIVDRGATSCGTAGALYAVLAYFTGCQWIYSCTYRAKMRAQLGLPETPCCDCLVHFCCEPCALCQQYKELKARGFDPVLGWDRNATMLPPSAQGMGR
GRMZM2G119755	>ZmFWL5/CNR7	MYPAKPTVATASEPVTGMAAPPVTGIPISSPGPAVAASQWSSGLCACFDDCGLCCMTCWCPCVTFGRIAEVVDRGATSCAAAGAIYTLLACFTGFQCHWIYSCTYRSKMRAQLGLPDVGCCDCCVHFCCEPCALCQQYRELRARGLDPALGWDVNAQKAANNNAGAGMTMYPPTAQGMGR
GRMZM2G015941	>ZmFWL6/CNR1	MYPSAPPDAYNKFSAGAPPTAPPPPAAYQQQQHGANMDTSRPGGGLRKWSTGLFHCMDDPGNCLITCLCPCVTFGQVADIVDKGTCPCIASGLVYGLICASTGMGCLYSCLYRSKLRAEYDLDEGECPDILVHCCCEHLALCQEYRELKNRGFDLGIGWEANMDRQRRGVAGGGAVMGAPPAIPLGMIR
GRMZM2G151230	>ZmFWL7/CNR2	MYPKAADEGAQPLATGIPFSGGGGYYQAGGAMAAAFAVQAQAPVAAWSTGLCNCFDDCHNCCVTCVCPCITFGQTAEIIDRGSTSCGTSGALYALVMLLTGCQCVYSCFYRAKMRAQYGLQVSPCSDCCVHCCCQCCALCQEYRELKKRGFDMSIGWHANMERQGRAAAAVPPHMHPGMTR
GRMZM5G892035	>ZmFWL8/CNR5	MAGKGSYVPPQYIPLYSLDTEEDRVPAVEENHATRPKLNQDPTQWSSGICACFDDPQSCCIGAICPCFLFGKNAQFLGSGTLAGSCTTHCMLWGLLTSLCCVFTGGLVLAVPGSAVACYACGYRSALRTKYNLPEAPCGDLTTHLFCHLCAICQEYREIRERTGSGSSPAPNVTPPPVQTMDEL
